# Supplementary material for: Impacts of LOC105371267 Variants on Breast Cancer Susceptibility in Northern Chinese Han Females: A Population-Based Case-Control Study
Source: J Oncol. 2021 Aug 28;2021:4990695. doi: 10.1155/2021/4990695 (PMC8407995; doi:10.1155/2021/4990695)
Supplement: Supplementary Materials — Figure S1: flow diagram of study design. Table S1: association analysis results of genetic polymorphisms of LOC105371267 and breast cancer susceptibility. Table S2: results of stratification analysis between LOC105371267 polymorphisms and breast cancer risk by age of 52 years. Table S3: SNPs rs3931698 (T > G), rs6499221 (G > A), and rs3852740 (C > G) of LOC105371267 were positively correlated with the PR status, TNM stage, and ER status of breast cancer. Table S4: relationships of LOC105371267 rs3931698 (T > G) and clinical characteristics of breast cancer risk. Table S5: relationships of LOC105371267 rs6499221 (G > A) and clinical characteristics of breast cancer. Table S6: relationships of LOC105371267 rs8044565 (T > C) and clinical characteristics of breast cancer. Table S7: relationships of LOC105371267 rs3852740 (C > G) and clinical characteristics of breast cancer. Table S8: relationships of LOC105371267 rs111577197 and clinical characteristics of breast cancer. Table S9: primers used in this study. Table S10: results of association analysis of haplotype of LOC105371267 and the risk of breast cancer. Table S11: the genotype combination of SNP-SNP interaction among variants of LOC105371267 in breast cancer risk analysis using MDR method. . [file 4990695.f1.zip]

Archive with 2 entries (2 files):
- 4990695.f1/Figure S1-BC.doc
- 4990695.f1/Supplemental Tables...docx
